# Supplementary material for: Exploration of Free Energy Surface and Thermal Effects on Relative Population and Infrared Spectrum of the Be6B11− Fluxional Cluster
Source: Materials (Basel). 2020 Dec 29;14(1):112. doi: 10.3390/ma14010112 (PMC7796227; doi:10.3390/ma14010112)
Supplement: Supplementary file 1 [file materials-14-00112-s001.zip]

Archive with 51 entries (50 files):
- figures_and_Supplementary_Be6B11/Supplementary Information.pdf
- figures_and_Supplementary_Be6B11/
- figures_and_Supplementary_Be6B11/figures_8.epsi
- figures_and_Supplementary_Be6B11/MD_Be6B11_T_2500.mp4
- figures_and_Supplementary_Be6B11/figures_8.ps
- figures_and_Supplementary_Be6B11/figures_5.ps
- figures_and_Supplementary_Be6B11/figures_2.png
- figures_and_Supplementary_Be6B11/figures_5.png
- figures_and_Supplementary_Be6B11/figures_A1.ps
- figures_and_Supplementary_Be6B11/figures_A2.eps
- figures_and_Supplementary_Be6B11/figures_4.png
- figures_and_Supplementary_Be6B11/figures_7.pdf
- figures_and_Supplementary_Be6B11/README~
- figures_and_Supplementary_Be6B11/figures_7.eps
- figures_and_Supplementary_Be6B11/figures_6.epsi
- figures_and_Supplementary_Be6B11/figures_A1.pdf
- figures_and_Supplementary_Be6B11/README
- figures_and_Supplementary_Be6B11/figures_A1.eps
- figures_and_Supplementary_Be6B11/figures_4.epsi
- figures_and_Supplementary_Be6B11/figures_2.ps
- figures_and_Supplementary_Be6B11/figures_3.ps
- figures_and_Supplementary_Be6B11/figures_1.eps
- figures_and_Supplementary_Be6B11/figures_3.eps
- figures_and_Supplementary_Be6B11/figures_5.pdf
- figures_and_Supplementary_Be6B11/figures_2.pdf
- figures_and_Supplementary_Be6B11/figures_2.epsi
- figures_and_Supplementary_Be6B11/figures_6.ps
- figures_and_Supplementary_Be6B11/figures_8.pdf
- figures_and_Supplementary_Be6B11/figures_A1.png
- figures_and_Supplementary_Be6B11/figures_1.pdf
- figures_and_Supplementary_Be6B11/figures_1.png
- figures_and_Supplementary_Be6B11/figures_A2.pdf
- figures_and_Supplementary_Be6B11/figures_A2.png
- figures_and_Supplementary_Be6B11/figures_4.ps
- figures_and_Supplementary_Be6B11/figures_4.pdf
- figures_and_Supplementary_Be6B11/figures_7.png
- figures_and_Supplementary_Be6B11/figures_5.eps
- figures_and_Supplementary_Be6B11/figures_3.epsi
- figures_and_Supplementary_Be6B11/figures_7.epsi
- figures_and_Supplementary_Be6B11/figures_6.pdf
- figures_and_Supplementary_Be6B11/figures_3.png
- figures_and_Supplementary_Be6B11/MD_Be6B11_T_2000.mp4
- figures_and_Supplementary_Be6B11/figures_6.png
- figures_and_Supplementary_Be6B11/figures_2.eps
- figures_and_Supplementary_Be6B11/figures_5.epsi
- figures_and_Supplementary_Be6B11/figures_4.eps
- figures_and_Supplementary_Be6B11/MD_Be6B11_T_1600.mp4
- figures_and_Supplementary_Be6B11/figures_6.eps
- figures_and_Supplementary_Be6B11/figures_A1.epsi
- figures_and_Supplementary_Be6B11/figures_3.pdf
- figures_and_Supplementary_Be6B11/figures_7.ps
