# Supplementary material for: Exploration of Free Energy Surface and Thermal Effects on Relative Population and Infrared Spectrum of the Be6B11− Fluxional Cluster
Source: Materials (Basel). 2020 Dec 29;14(1):112. doi: 10.3390/ma14010112 (PMC7796227; doi:10.3390/ma14010112)
Supplement: Supplementary file 1 [file materials-14-00112-s001.zip › figures_and_Supplementary_Be6B11/README~]

##
Linux pakal 4.15.0-54-generic #58-Ubuntu SMP Mon Jun 24 10:55:24 UTC 2019 x86_64 x86_64 x86_64 GNU/Linux
All the figures and movies of the manuscript of Carlos Emiliano Buelna-Garcia et al..  They were made with pov-ray and LaTex within mpost.
Any question, please send me e-mail to: sollebac@hotmail.com
Jose Luis Cabellos
Tue Dec 22 11:49:07 MST 2020
